# Supplementary material for: An Ultrasensitive and Selective Determination of Cadmium Ions at ppt Level Using an Enzymic Membrane with Colorimetric and Electrochemical Detection
Source: Biosensors (Basel). 2022 May 7;12(5):310. doi: 10.3390/bios12050310 (PMC9138971; doi:10.3390/bios12050310)
Supplement: Supplementary file 1 [file biosensors-12-00310-s001.zip]

Archive with 1 entries (1 files):
- biosensors-1694380-supplementary.pdf
